# Supplementary material for: Itchy E3 Ubiquitin Ligase-Mediated Ubiquitination of Ferritin Light Chain Contributes to Endothelial Ferroptosis in Atherosclerosis
Source: Int J Mol Sci. 2024 Dec 17;25(24):13524. doi: 10.3390/ijms252413524 (PMC11677933; doi:10.3390/ijms252413524)
Supplement: Supplementary file 1 [file ijms-25-13524-s001.zip]

Archive with 1 entries (1 files):
- ijms-3367072-supplementary.pdf
